# Supplementary material for: Large-Scale CRISPRi and Transcriptomics of Staphylococcus epidermidis Identify Genetic Factors Implicated in Lifestyle Versatility
Source: mBio. 2022 Nov 21;13(6):e02632-22. doi: 10.1128/mbio.02632-22 (PMC9765180; doi:10.1128/mbio.02632-22)
Supplement: TABLE S1 [file mbio.02632-22-s0004.xlsx]

## Sheet: STable1_Essentials_high_confide
Gene_ID	common_name	gene_symbol
Tu3298_10	adenylosuccinate synthase	purA
Tu3298_1000	amino acid carrier family protein	agcS
Tu3298_1066	bacterial extracellular solute-binding family protein
Tu3298_1091	conserved hypothetical protein
Tu3298_1093	hyperosmolarity resistance protein Ebh	ebh
Tu3298_1095	small GTP-binding domain protein
Tu3298_1102	penicillin binding transpeptidase domain protein
Tu3298_1120	chorismate synthase	aroC
Tu3298_1153	alpha-D-1,4-glucosidase	malA
Tu3298_1159	transketolase, C-terminal domain protein
Tu3298_1171	transaminase, acetylornithine/succinylornithine family protein	argD
Tu3298_1181	beta-eliminating lyase family protein
Tu3298_1204	DEAD/DEAH box helicase family protein
Tu3298_1212	glycine--tRNA ligase	glyS
Tu3298_1226	chaperone protein DnaJ	dnaJ
Tu3298_1248	D-ala D-ala ligase family protein
Tu3298_1262	part of AAA domain protein
Tu3298_1272	histidine--tRNA ligase	hisS
Tu3298_1278	single-stranded-DNA-specific exonuclease RecJ	recJ
Tu3298_1282	queuine tRNA-ribosyltransferase	tgt
Tu3298_1284	holliday junction DNA helicase RuvB	ruvB
Tu3298_1287	obg family GTPase CgtA	cgtA
Tu3298_1298	bifunctional FolC family protein	folC
Tu3298_1299	valine--tRNA ligase	valS
Tu3298_1318	threonine--tRNA ligase	thrS
Tu3298_1332	amino acid permease family protein
Tu3298_1333	pyruvate kinase	pyk
Tu3298_1337	glutamate/Leucine/Phenylalanine/Valine dehydrogenase family protein
Tu3298_1339	DNA polymerase III subunit alpha	dnaE
Tu3298_1347	acetate kinase	ackA
Tu3298_1351	tRNA sulfurtransferase ThiI	thiI
Tu3298_1361	phosphoglycerate dehydrogenase	serA
Tu3298_1363	PTS system, N-acetylglucosamine-specific IIBC component	nagE
Tu3298_1365	PDZ domain protein
Tu3298_1392	sasC/Mrp/FmtB intercellular aggregation domain protein
Tu3298_1405	pyridine nucleotide-disulfide oxidoreductase family protein
Tu3298_1428	phosphoenolpyruvate carboxykinase	pckA
Tu3298_1446	protoporphyrinogen oxidase	hemG
Tu3298_1471	epoxyqueuosine reductase	queG
Tu3298_1473	ABC transporter family protein
Tu3298_1510	glutamate-1-semialdehyde-2,1-aminomutase	hemL
Tu3298_1524	yfkB-like domain protein
Tu3298_1530	yihY family inner membrane domain protein	yihY
Tu3298_1548	aspartyl/glutamyl-tRNA(Asn/Gln) amidotransferase, A subunit	gatA
Tu3298_1552	DNA ligase, NAD-dependent	ligA
Tu3298_1553	ATP-dependent DNA helicase PcrA	pcrA
Tu3298_1560	nicotinate phosphoribosyltransferase family protein
Tu3298_1561	nitric oxide synthase oxygenase	nos
Tu3298_1575	putative thioredoxin
Tu3298_1582	aminotransferase class I and II family protein
Tu3298_1591	terminase small subunit
Tu3298_1608	chaperonin GroL	groL
Tu3298_1618	sucrose-6-phosphate hydrolase family protein
Tu3298_1624	heme ABC exporter, ATP-binding protein CcmA	ccmA
Tu3298_1626	mutS domain V family protein
Tu3298_1627	tRNA threonylcarbamoyl adenosine modification protein YgjD
Tu3298_1630	tRNA threonylcarbamoyl adenosine modification protein YjeE
Tu3298_1638	aconitase family protein
Tu3298_1657	helicase conserved C-terminal domain protein
Tu3298_1669	hydroxymethylpyrimidine/phosphomethylpyrimidine kinase	thiD
Tu3298_1679	ATP synthase F1, alpha subunit	atpA
Tu3298_1692	peptide chain release factor 1	prfA
Tu3298_1786	preprotein translocase, SecY subunit	secY
Tu3298_1803	ribosomal protein L2	rplB
Tu3298_1809	permease family protein
Tu3298_1816	acrB/AcrD/AcrF family protein
Tu3298_1828	molybdopterin molybdenumtransferase	moeA
Tu3298_1831	thiF family protein
Tu3298_1841	urea transporter	yut
Tu3298_191	ATP-dependent Clp protease ATP-binding subunit ClpC	clpC
Tu3298_192	DNA repair protein RadA	radA
Tu3298_193	TRAM domain protein
Tu3298_210	DNA-directed RNA polymerase, beta subunit	rpoB
Tu3298_211	DNA-directed RNA polymerase, beta' subunit	rpoC
Tu3298_2135	choline dehydrogenase	betA
Tu3298_215	translation elongation factor G	fusA
Tu3298_216	translation elongation factor Tu	tuf
Tu3298_217	amidohydrolase family protein
Tu3298_2238	lysine--tRNA ligase	lysS
Tu3298_2244	ATP-dependent metallopeptidase HflB family protein	hflB
Tu3298_2252	transcription-repair coupling factor	mfd
Tu3298_2256	UDP-N-acetylglucosamine diphosphorylase/glucosamine-1-phosphate N-acetyltransferase	glmU
Tu3298_2259	pur operon repressor PurR	purR
Tu3298_2260	4-(cytidine 5'-diphospho)-2-C-methyl-D-erythritol kinase	ispE
Tu3298_2262	dimethyladenosine transferase	ksgA
Tu3298_2265	methionine--tRNA ligase	metG
Tu3298_227	FMN-dependent oxidoreductase, nitrilotriacetate monooxygenase family protein
Tu3298_2278	DNA polymerase III, subunit gamma and tau	dnaX
Tu3298_2281	glutamate synthase, NADH/NADPH, small subunit domain protein	gltD
Tu3298_2282	glutamine amidotransferases class-II family protein
Tu3298_2284	yibE/F-like family protein
Tu3298_2294	pyridoxal-phosphate dependent enzyme family protein
Tu3298_2298	alpha/beta hydrolase family protein
Tu3298_2302	conserved hypothetical protein
Tu3298_2303	NADH-Ubiquinone/plastoquinone (complex I), various chains family protein
Tu3298_2305	cobW/HypB/UreG, nucleotide-binding domain protein
Tu3298_2307	phosphotransferase system, EIIC family protein
Tu3298_2317	GMP synthase [glutamine-hydrolyzing]	guaA
Tu3298_2318	inosine-5'-monophosphate dehydrogenase	guaB
Tu3298_2328	alkyl hydroperoxide reductase subunit F	ahpF
Tu3298_2347	aminotransferase class-V family protein
Tu3298_2348	homocysteine S-methyltransferase family protein
Tu3298_2349	5-methyltetrahydropteroyltriglutamate--homocysteine S-methyltransferase	metE
Tu3298_2361	glycosyl transferases group 1 family protein
Tu3298_2382	hlyD secretion family protein
Tu3298_2387	conserved hypothetical protein
Tu3298_2391	tRNA uridine 5-carboxymethylaminomethyl modification enzyme GidA	gidA
Tu3298_2395	chromosomal replication initiator protein DnaA	dnaA
Tu3298_2399	DNA gyrase, B subunit	gyrB
Tu3298_2400	DNA gyrase, A subunit	gyrA
Tu3298_387	aminotransferase class IV family protein
Tu3298_550	na(+)/H(+) antiporter subunit A1	mnhA1
Tu3298_567	helicase-exonuclease AddAB, AddA subunit	addA
Tu3298_568	fumarylacetoacetate (FAA) hydrolase family protein
Tu3298_574	ATP-dependent chaperone protein ClpB	clpB
Tu3298_577	beta-ketoacyl-acyl-carrier-protein synthase II	fabF
Tu3298_594	ATP-NAD kinase family protein
Tu3298_686	phage tail tape measure protein, TP901 family, core region
Tu3298_69	surface protein G	sasG
Tu3298_7	DHH family protein
Tu3298_704	bifunctional autolysin	atl
Tu3298_770	pyruvate carboxylase	pyc
Tu3298_784	gram-positive signal peptide, YSIRK family domain protein
Tu3298_833	carbamoyl-phosphate synthase, small subunit	carA
Tu3298_834	carbamoyl-phosphate synthase, large subunit	carB
Tu3298_840	conserved hypothetical protein
Tu3298_844	primosomal protein N'	priA
Tu3298_857	DAK2 domain fusion YloV family protein
Tu3298_869	signal recognition particle protein	ffh
Tu3298_872	tRNA (guanine(37)-N(1))-methyltransferase	trmD
Tu3298_874	bacterial membrane YfhO family protein
Tu3298_875	bacterial membrane YfhO family protein
Tu3298_880	succinyl-CoA ligase [ADP-forming] subunit alpha	sucD
Tu3298_882	DNA topoisomerase I	topA
Tu3298_883	m(5)U-54 methyltransferase	trmFO
Tu3298_886	ATP-dependent protease HslVU, ATPase subunit	hslU
Tu3298_894	RIP metalloprotease RseP	rseP
Tu3298_895	proline--tRNA ligase	proS
Tu3298_896	DNA polymerase III, alpha subunit, Gram-positive type	polC
Tu3298_898	transcription termination factor NusA	nusA
Tu3298_901	translation initiation factor IF-2	infB
Tu3298_906	polyribonucleotide nucleotidyltransferase	pnp
Tu3298_907	conserved hypothetical family protein
Tu3298_908	DNA translocase FtsK	ftsK
Tu3298_919	protein RecA	recA
Tu3298_922	ymdB-like family protein
Tu3298_923	acceptor oxidoreductase, alpha subunit
Tu3298_924	acceptor oxidoreductase, beta subunit, pyruvate/2-ketoisovalerate family protein
Tu3298_929	conserved hypothetical protein
Tu3298_930	DNA mismatch repair protein MutS	mutS
Tu3298_931	DNA mismatch repair protein MutL	mutL
Tu3298_939	conserved hypothetical protein
Tu3298_943	glutamine synthetase, type I	glnA
Tu3298_957	beta-eliminating lyase family protein
Tu3298_968	conserved hypothetical protein
Tu3298_974	threonine synthase	thrC
Tu3298_978	amino acid permease family protein
Tu3298_979	catalase	katA
Tu3298_987	transketolase	tkt
Tu3298_994	aconitate hydratase 1	acnA
