# Supplementary material for: Large-Scale CRISPRi and Transcriptomics of Staphylococcus epidermidis Identify Genetic Factors Implicated in Lifestyle Versatility
Source: mBio. 2022 Nov 21;13(6):e02632-22. doi: 10.1128/mbio.02632-22 (PMC9765180; doi:10.1128/mbio.02632-22)
Supplement: TABLE S3 [file mbio.02632-22-s0006.xlsx]

## Sheet: Osm_1.0_genes
Tu3298_ID	Name	Symbol	Function	Log2FC_Urea	padj_Urea	Log2FC_Glycerol	padj_Glycerol	Log2FC_Sucrose	padj_Sucrose	Operon	Strand	GO_terms
Tu3298_1007	IMS HHH motif family protein		[L] Nucleotidyltransferase/DNA polymerase involved in DNA repair	1.02578	1.07122e-10	1.31562	8.45114e-17	1.46952	5.82798e-17	612	+
Tu3298_103	formate acetyltransferase	pflB	[C] Pyruvate-formate lyase	5.45279	2.77467e-22	5.99961	7.7226e-24	6.49295	2.13815e-23	118	+	GO:0005737,GO:0006113,GO:0008861,GO:0015942
Tu3298_104	pyruvate formate-lyase 1-activating enzyme	pflA	[O] Pyruvate-formate lyase-activating enzyme	2.2535	9.18766e-06	2.44216	1.5202e-06	2.7677	4.70622e-07	118	+	GO:0018307,GO:0043365
Tu3298_1050	5-bromo-4-chloroindolyl phosphate hydrolysis family protein		[R] 5-bromo-4-chloroindolyl phosphate hydrolysis protein	1.03404	6.82151e-08	1.27236	3.48003e-11	1.47417	6.98604e-12	630	+
Tu3298_1183	glycine cleavage system T protein	gcvT	[E] Glycine cleavage system T protein (aminomethyltransferase)	1.38586	3.19092e-14	1.22488	1.61051e-11	1.04386	3.11759e-07	690	-	GO:0004047,GO:0005737,GO:0019464
Tu3298_1187	putative competence protein ComGD		[U] Competence protein ComGC	1.00061	0.00234742	1.38657	4.73754e-05	1.75295	2.02877e-06	692	-
Tu3298_1195	TPR repeat family protein		[R] Uncharacterized membrane protein (homolog of Drosophila	1.17023	1.20967e-10	2.04614	2.26546e-29	2.43265	1.90743e-32	693	-
Tu3298_125	dihydroxyacetone kinase, DhaK subunit	dhaK	[G] Dihydroxyacetone kinase	1.52142	5.41765e-07	3.33616	5.76836e-27	1.67158	5.68002e-07	128	+	GO:0004371,GO:0006071
Tu3298_126	dihydroxyacetone kinase, L subunit	dhaL	[G] Dihydroxyacetone kinase	1.83693	8.9291e-13	3.77521	4.99352e-49	2.39519	2.92035e-17	128	+
Tu3298_1291	rod shape-determining protein MreD	mreD	[M] Cell shape-determining protein	1.26076	2.03026e-21	1.43251	2.297e-27	1.11197	7.70618e-14	724	-	GO:0003674,GO:0008360
Tu3298_1334	6-phosphofructokinase	pfkA	[G] 6-phosphofructokinase	1.39314	1.38808e-08	2.02669	3.16873e-16	1.63313	2.07801e-09	745	-	GO:0003872,GO:0006096
Tu3298_1345	alanine dehydrogenase	ald	[E] Alanine dehydrogenase	2.05007	3.1969e-16	1.38058	2.02829e-08	1.56971	9.50488e-09	752	-	GO:0000286,GO:0005737,GO:0006522
Tu3298_139	putative ATPase of the ABC class family protein		[R] Predicted ATPase of the ABC class	1.14139	2.40943e-06	1.94137	3.43334e-15	1.38906	2.86865e-07	139	+
Tu3298_149			[M] Choline-glycine betaine transporter	1.97247	7.35587e-20	1.0643	5.48871e-07	1.5065	2.45961e-10	146	-	GO:0015652,GO:0015697
Tu3298_1508	S-adenosyl-L-homocysteine hydrolase, NAD binding domain protein		[CHR] Lactate dehydrogenase and related dehydrogenases	1.19197	1.19258e-06	1.43945	6.23995e-09	1.06136	0.000120407	839	-
Tu3298_156	acetyltransferase domain protein		[J] Acetyltransferases, including N-acetylases of ribosomal proteins	1.89988	2.3222e-08	1.50911	6.08599e-06	2.61745	3.12728e-12	153	+
Tu3298_1588	putative membrane protein		NA	1.12319	2.40092e-05	1.33533	6.73177e-07	1.82546	1.01689e-09	894	+	GO:0008150,GO:0003674,GO:0016020
Tu3298_1589	hypothetical protein		NA	2.15407	1.58191e-09	2.95578	8.95965e-17	2.35356	9.08609e-10	895	+	GO:0008150,GO:0003674,GO:0005575
Tu3298_1654	bacterial PH domain protein		[S] Uncharacterized conserved protein	1.31185	1.39654e-09	1.26092	5.36508e-09	1.45894	1.23918e-09	925	-
Tu3298_1772	sir2 family protein		[K] NAD-dependent protein deacetylases, SIR2 family	1.23969	3.53509e-07	1.787	4.98128e-13	1.26349	3.30458e-06	985	+
Tu3298_1819	putative membrane protein		NA	1.2542	3.11956e-10	1.12029	1.66026e-08	1.27934	8.31846e-09	997	+	GO:0008150,GO:0003674,GO:0016020
Tu3298_1833	molybdate ABC transporter, permease protein	modB	[P] ABC-type molybdate transport system, permease component	1.07535	2.33784e-05	1.28936	5.02521e-07	1.80659	2.36498e-10	1004	-	GO:0005887,GO:0015412,GO:0015689,GO:0055052
Tu3298_1947	putative nitrate transporter NarT		[P] Nitrate/nitrite transporter	3.9984	4.08036e-12	7.52579	3.30972e-33	6.13776	2.15335e-19	1087	-	GO:0042128,GO:0055085,GO:0016021,GO:0005886
Tu3298_1949	oxygen sensor histidine kinase NreB	nreB	[T] Signal transduction histidine kinase	1.40006	0.000122346	5.10126	1.45401e-37	2.17167	1.08826e-07	1088	-	GO:0018106,GO:0005524,GO:0005506,GO:0005737,GO:0000155,GO:0016021,GO:0051539
Tu3298_1950	putative nreA protein		NA	1.8776	1.44737e-07	5.6625	1.7074e-51	3.25993	6.95865e-16	1088	-
Tu3298_1952	nitrate reductase gamma subunit		[C] Nitrate reductase gamma subunit	1.84757	0.000368525	6.10139	2.05245e-23	4.54795	3.5159e-12	1088	-
Tu3298_1953	nitrate reductase molybdenum cofactor assembly chaperone	narJ	[C] Nitrate reductase delta subunit	1.60738	0.00128617	5.80534	9.64477e-22	3.9617	4.60457e-10	1088	-	GO:0051082,GO:0051131
Tu3298_1954	nitrate reductase, beta subunit	narH	[C] Nitrate reductase beta subunit	3.58817	9.34076e-10	7.89789	7.91571e-35	5.39789	5.87928e-15	1088	-	GO:0008940,GO:0009061,GO:0009325
Tu3298_1955	nitrate reductase, alpha subunit		[C] Nitrate reductase alpha subunit	3.76976	6.2969e-08	7.7466	1.00096e-21	6.06096	1.35001e-12	1088	-	GO:0008940,GO:0009061,GO:0009325
Tu3298_1956	uroporphyrinogen-III C-methyltransferase	cobA	[H] Uroporphyrinogen-III methylase	1.6047	7.00327e-05	5.01413	5.62826e-30	2.99449	1.26668e-10	1089	-	GO:0004851,GO:0019354
Tu3298_1957	nitrite reductase [NAD(P)H], small subunit	nirD	[PR] Ferredoxin subunits of nitrite reductase and	3.04771	8.76489e-08	7.41857	1.69224e-32	5.17252	1.40523e-14	1089	-
Tu3298_1958	nitrite reductase [NAD(P)H], large subunit	nirB	[C] NAD(P)H-nitrite reductase	3.01248	1.82814e-08	7.27996	2.39643e-36	5.85406	1.59416e-20	1089	-
Tu3298_1963	conserved hypothetical protein		[S] Uncharacterized conserved protein	1.35046	8.93316e-10	1.46594	2.97711e-11	1.49543	8.75192e-10	1094	-	GO:0008150,GO:0003674,GO:0005575
Tu3298_1970	2,3-bisphosphoglycerate-dependent phosphoglycerate mutase	gpmA	[G] Phosphoglycerate mutase 1	1.27501	9.80264e-09	1.74811	6.04547e-15	1.11462	7.61549e-06	1098	-	GO:0004619,GO:0006096
Tu3298_1993	zinc-binding dehydrogenase family protein		[ER] Threonine dehydrogenase and related Zn-dependent dehydrogenases	1.76243	4.29593e-09	2.6011	6.40289e-18	1.32984	4.40691e-05	1114	+
Tu3298_2014	conserved hypothetical protein		NA	2.31445	3.53845e-09	2.92234	6.83353e-14	4.64149	6.60351e-25	1130	-	GO:0008150,GO:0003674,GO:0005575
Tu3298_2016	DEAD/DEAH box helicase family protein		[KL] DNA or RNA helicases of superfamily	1.37684	1.50974e-09	1.8767	2.37151e-16	1.5952	1.91732e-10	1131	-
Tu3298_2017	PLD-like domain protein		[L] Predicted HKD family nuclease	1.04241	1.01805e-06	1.55626	4.87905e-13	1.33358	2.13139e-08	1131	-
Tu3298_2063	sugar transport family protein		[G] Putative glucose uptake permease	1.67219	4.85571e-06	2.29364	9.04068e-10	1.99762	5.44594e-07	1164	-
Tu3298_2067	poly-gamma-glutamate biosynthesis protein PgsC	pgsC	NA	1.45288	1.53385e-08	1.74434	1.54071e-11	2.6745	1.44076e-20	1165	-	GO:0016881
Tu3298_2073	zinc-binding dehydrogenase family protein		[ER] Threonine dehydrogenase and related Zn-dependent dehydrogenases	2.56	1.36275e-12	3.31053	1.89446e-20	3.26806	3.0515e-16	1170	+
Tu3298_2089	virus attachment p12 family protein		NA	2.4807	2.06956e-08	2.69845	7.72836e-10	2.67725	1.42157e-08	1184	-
Tu3298_2090	ferrous iron transport protein B	feoB	[P] Fe2+ transport system protein B	2.80619	4.02778e-21	3.47792	4.02798e-32	3.97727	3.2653e-32	1184	-	GO:0015639,GO:0015684
Tu3298_2091	feoA domain protein		[P] Fe2+ transport system protein A	2.1161	2.93499e-07	4.10278	3.17713e-22	4.67966	2.35286e-22	1184	-
Tu3298_2117	L-lactate dehydrogenase		[C] Malate/lactate dehydrogenases	1.23675	1.2119e-06	1.63643	2.51374e-10	2.43289	3.03629e-17	1203	-	GO:0004459,GO:0005737,GO:0019642
Tu3298_2140	anaerobic ribonucleoside-triphosphate reductase activating protein	nrdG	[O] Organic radical activating enzymes	3.97206	1.4291e-20	2.49103	3.10879e-09	2.2005	7.15264e-07	1223	-	GO:0009265,GO:0009391,GO:0051539
Tu3298_2141	anaerobic ribonucleoside-triphosphate reductase	nrdD	[F] Oxygen-sensitive ribonucleoside-triphosphate reductase	2.83738	4.05462e-14	1.095	0.00174623	1.16279	0.00279363	1223	-	GO:0008998,GO:0009265
Tu3298_2164	transcriptional regulatory , C terminal family protein		[TK] Response regulators consisting of a CheY-like	1.02295	3.38462e-07	1.25584	4.52657e-10	1.0396	4.31039e-06	1233	-
Tu3298_2178	conserved hypothetical family protein		NA	1.81766	1.73485e-05	2.42727	1.9226e-08	2.90779	1.61227e-10	1243	-
Tu3298_2188	bacterial capsule synthesis PGA_cap family protein		[M] Putative enzyme of poly-gamma-glutamate biosynthesis (capsule	1.41508	9.31416e-17	1.19605	1.78517e-12	1.17794	5.59527e-10	1249	-
Tu3298_2203	acetoin reductases family protein		[IQR] Dehydrogenases with different specificities (related to	4.83582	5.47731e-22	3.81012	2.65923e-14	6.38636	4.08308e-28	1261	-
Tu3298_2204	staphylococcus hemolytic family protein		NA	1.06944	0.00191715	1.55475	1.69019e-05	2.76484	1.43857e-11	1262	+
Tu3298_2275	acetyltransferase family protein		[J] Acetyltransferases, including N-acetylases of ribosomal proteins	1.33605	1.42276e-06	1.45955	1.67288e-07	1.41502	3.88117e-06	1291	-
Tu3298_2303	NADH-Ubiquinone/plastoquinone (complex I), various chains family protein		[CP] NADH:ubiquinone oxidoreductase subunit 5 (chain L)/Multisubunit	2.52167	5.93073e-07	1.9726	5.12259e-05	1.04832	0.0332832	1309	-
Tu3298_2405	conserved hypothetical protein		NA	1.343	0.00130578	1.66843	0.000136695	1.33886	0.00369158	4	+	GO:0008150,GO:0003674,GO:0005575
Tu3298_2409	lanthionine synthetase C-like family protein		NA	2.75645	3.11763e-30	3.04227	5.38817e-37	2.15348	4.10576e-16	7	-
Tu3298_2425	lantibiotic protection ABC transporter permease subunit, MutE/EpiE family protein		NA	1.89197	5.24458e-15	2.16913	1.93011e-19	1.72302	8.20918e-11	18	-
Tu3298_2427	conserved hypothetical protein		[S] Uncharacterized conserved protein	1.44803	1.18626e-05	1.884	2.54777e-08	2.24723	1.27156e-09	19	+	GO:0008150,GO:0003674,GO:0005575
Tu3298_2444	lanthionine synthetase C-like family protein		NA	3.18984	2.27599e-31	3.51327	5.77126e-38	3.04103	1.22878e-23	32	-
Tu3298_2445	thiopeptide-type bacteriocin biosynthesis domain protein		NA	3.48711	2.77423e-32	3.77377	1.25215e-37	3.87786	2.3634e-31	32	-
Tu3298_2447	ABC transporter transmembrane region family protein		[V] ABC-type multidrug transport system, ATPase and	1.49787	1.26132e-05	1.19211	0.000444601	1.47814	8.3097e-05	34	+
Tu3298_2448	ABC transporter family protein		[V] ABC-type bacteriocin/lantibiotic exporters, contain an N-terminal	2.18929	6.84178e-14	2.08408	6.06463e-13	2.48159	7.55204e-15	34	+
Tu3298_341	flavohemoprotein	YHB1	[C] Hemoglobin-like flavoprotein	2.69967	5.78402e-26	1.35567	6.51489e-08	2.50882	6.31747e-19	257	+	GO:0015671,GO:0005759,GO:0020037,GO:0005506,GO:0006950,GO:0019825,GO:0009636,GO:0008941,GO:0005829,GO:0016966
Tu3298_342	putative membrane protein		NA	2.59245	8.18997e-15	1.2226	0.000121405	2.10651	3.41885e-09	257	+	GO:0008150,GO:0003674,GO:0016020
Tu3298_400	iron-containing alcohol dehydrogenase family protein		[C] Alcohol dehydrogenase, class IV	1.38364	0.000480469	1.9525	2.80613e-06	1.65477	0.000160034	293	-
Tu3298_449	putative sugar-binding domain protein		[K] Transcriptional regulator, contains sigma factor-related N-terminal	1.15119	2.06956e-08	2.32292	3.00152e-29	2.02366	1.38769e-18	323	+
Tu3298_450	glyceraldehyde-3-phosphate dehydrogenase, type I	gap	[G] Glyceraldehyde-3-phosphate dehydrogenase/erythrose-4-phosphate dehydrogenase	1.53383	9.80251e-09	2.47923	4.4731e-20	1.61674	4.07293e-08	323	+	GO:0006094,GO:0006096,GO:0008943,GO:0019682
Tu3298_569	conserved hypothetical protein		NA	1.11249	1.48976e-06	1.16329	5.31057e-07	1.13668	1.23749e-05	397	+	GO:0008150,GO:0003674,GO:0005575
Tu3298_716	bifunctional protein FolD	folD	[H] 5,10-methylene-tetrahydrofolate dehydrogenase/Methenyl tetrahydrofolate cyclohydrolase	2.07027	7.59696e-12	1.74731	4.52409e-09	1.21221	0.000192459	477	-	GO:0004488,GO:0004477,GO:0000105,GO:0000166,GO:0006164,GO:0009086,GO:0009396
Tu3298_717	phosphoribosylaminoimidazole carboxylase, catalytic subunit	purE	[F] Phosphoribosylcarboxyaminoimidazole (NCAIR) mutase	1.55696	4.02207e-05	1.48576	9.23791e-05	2.57099	1.58143e-09	478	+	GO:0004638,GO:0009152,GO:0009320
Tu3298_718	trkA-N domain protein		[F] Phosphoribosylaminoimidazole carboxylase (NCAIR synthetase)	2.47671	3.51599e-08	2.36832	8.38823e-08	2.6851	1.81264e-08	478	+
Tu3298_719	N5-carboxyaminoimidazole ribonucleotide synthase	purK	[F] Phosphoribosylaminoimidazole carboxylase (NCAIR synthetase)	2.0364	1.4833e-06	2.12547	4.93043e-07	2.08034	3.51354e-06	478	+	GO:0016616,GO:0046872,GO:0005524,GO:0048037,GO:0006189,GO:0034028,GO:0004638
Tu3298_720	phosphoribosylaminoimidazolesuccinocarboxamide synthase	purC	[F] Phosphoribosylaminoimidazolesuccinocarboxamide (SAICAR) synthase	2.25588	6.78178e-08	2.47201	2.87337e-09	1.93757	8.43875e-06	478	+	GO:0004639,GO:0009152
Tu3298_721	phosphoribosylformylglycinamidine synthase, purS protein	purS	[F] Phosphoribosylformylglycinamidine (FGAM) synthase, PurS component	2.09278	4.06805e-07	2.32537	1.90382e-08	2.00651	4.17864e-06	478	+	GO:0004642,GO:0009152
Tu3298_722	phosphoribosylformylglycinamidine synthase I	purQ	[F] Phosphoribosylformylglycinamidine (FGAM) synthase, glutamine amidotransferase domain	2.04861	5.73863e-07	2.33853	1.31687e-08	1.8543	1.6648e-05	478	+	GO:0004642,GO:0009152
Tu3298_768	conserved hypothetical protein		NA	1.16506	6.29303e-05	2.2324	1.46925e-13	2.59361	6.01791e-15	503	-	GO:0008150,GO:0003674,GO:0005575
Tu3298_83	apbE family protein		[H] Membrane-associated lipoprotein involved in thiamine biosynthesis	1.17738	0.00265727	1.35291	0.000879271	2.87854	6.98407e-10	111	+
Tu3298_84	flavocytochrome c family protein		[C] NADH:flavin oxidoreductases, Old Yellow Enzyme family	2.25344	4.93139e-05	3.17362	2.93779e-08	3.28718	1.51615e-07	112	+
Tu3298_85	quinolone resistance protein NorB	norB	[GEPR] Permeases of the major facilitator superfamily	2.60506	2.13319e-09	3.01293	2.64542e-12	2.89234	6.89491e-10	112	+	GO:0046677,GO:0055085,GO:0016021,GO:0005886
Tu3298_86	acetoin reductases family protein		[IQR] Dehydrogenases with different specificities (related to	3.36624	7.6913e-16	2.30682	1.62661e-08	4.24296	4.46756e-19	112	+
Tu3298_915	helix-turn-helix domain protein		[S] Uncharacterized protein conserved in bacteria	1.14657	2.98879e-08	1.6176	7.78621e-15	1.56021	1.6612e-11	552	+
