# Supplementary material for: Large-Scale CRISPRi and Transcriptomics of Staphylococcus epidermidis Identify Genetic Factors Implicated in Lifestyle Versatility
Source: mBio. 2022 Nov 21;13(6):e02632-22. doi: 10.1128/mbio.02632-22 (PMC9765180; doi:10.1128/mbio.02632-22)
Supplement: TABLE S4 [file mbio.02632-22-s0007.xlsx]

## Sheet: Droplet_Hits
Gene_ID	Name	Symbol	Function	Operon	Strand	Go_terms
Tu3298_1003	phosphatidylglycerol lysyltransferase	mprF	[S] Uncharacterized conserved protein	608	+	GO:0046677,GO:0016021,GO:0050071,GO:0009405,GO:0005886,GO:0006629
Tu3298_102	major Facilitator Superfamily protein		NA	117	+
Tu3298_1106	asparagine--tRNA ligase	asnS	[J] Aspartyl/asparaginyl-tRNA synthetases	657	-	GO:0004816,GO:0006421
Tu3298_1161	dihydrolipoyl dehydrogenase	lpdA	[C] Pyruvate/2-oxoglutarate dehydrogenase complex, dihydrolipoamide dehydrogenase (E3)	683	-	GO:0004148,GO:0005624,GO:0006096,GO:0045454,GO:0051068
Tu3298_1201	ABC 3 transport family protein		[P] ABC-type Mn2+/Zn2+ transport systems, permease components	696	-
Tu3298_125	dihydroxyacetone kinase, DhaK subunit	dhaK	[G] Dihydroxyacetone kinase	128	+	GO:0004371,GO:0006071
Tu3298_1396	radical SAM superfamily protein		[R] Predicted Fe-S oxidoreductase	787	+
Tu3298_1431	o-succinylbenzoate synthase	menC	NA	810	-	GO:0009234,GO:0016836
Tu3298_17	metallo-beta-lactamase superfamily protein		[R] Metal-dependent hydrolases of the beta-lactamase superfamily	64	+
Tu3298_181	kxYKxGKxW signal peptide domain protein		NA	166	+
Tu3298_1829	molybdenum cofactor biosynthesis protein C	moaC	[H] Molybdenum cofactor biosynthesis enzyme	1002	+	GO:0003824,GO:0006777
Tu3298_1876	amino acid permease family protein		[E] Gamma-aminobutyrate permease and related permeases	1029	-
Tu3298_1889	formimidoylglutamase	hutG	[E] Arginase/agmatinase/formimionoglutamate hydrolase, arginase family	1039	-	GO:0019556,GO:0050415
Tu3298_1893	MOSC domain protein		[S] Uncharacterized protein conserved in bacteria	1043	+
Tu3298_1955	nitrate reductase, alpha subunit		[C] Nitrate reductase alpha subunit	1088	-	GO:0008940,GO:0009061,GO:0009325
Tu3298_1958	nitrite reductase [NAD(P)H], large subunit	nirB	[C] NAD(P)H-nitrite reductase	1089	-
Tu3298_1996	amino acid permease family protein		[E] Amino acid transporters	1117	+
Tu3298_2000	ABC transporter family protein		[R] ABC-type uncharacterized transport system, ATPase component	1120	-
Tu3298_2005	M42 glutamyl aminopeptidase family protein		[G] Cellulase M and related proteins	1124	+
Tu3298_2044	acyl-CoA reductase family protein		[C] NAD-dependent aldehyde dehydrogenases	1150	+
Tu3298_2049	putative aldehyde dehydrogenase AldA		[C] NAD-dependent aldehyde dehydrogenases	1155	-	GO:0004029
Tu3298_2070	conserved hypothetical protein		[I] Esterase/lipase	1167	-	GO:0008150,GO:0003674,GO:0005575
Tu3298_2082	lysR substrate binding domain protein		[K] Transcriptional regulator	1177	-
Tu3298_2112	pantoate--beta-alanine ligase	panC	[H] Panthothenate synthetase	1201	-	GO:0004592,GO:0015940
Tu3298_2119	amino acid permease family protein		[E] Amino acid transporters	1205	+
Tu3298_2130	pyruvate, phosphate dikinase	ppdK	[G] Phosphoenolpyruvate synthase/pyruvate phosphate dikinase	1215	-	GO:0015976,GO:0050242
Tu3298_2133	conserved hypothetical protein		NA	1217	-	GO:0008150,GO:0003674,GO:0005575
Tu3298_2152	3-hydroxyacyl-CoA dehydrogenase, NAD binding domain protein		[C] Pyruvate/2-oxoglutarate dehydrogenase complex, dihydrolipoamide dehydrogenase (E3)	1226	-
Tu3298_2158	sodium symporter family protein		[R] Predicted symporter	1229	-	GO:0005887,GO:0006810,GO:0015370
Tu3298_2197	putative succinyl-diaminopimelate desuccinylase		[E] Acetylornithine deacetylase/Succinyl-diaminopimelate desuccinylase and related deacylases	1256	-	GO:0046872,GO:0006508,GO:0009089,GO:0008237,GO:0019877,GO:0009014
Tu3298_2206	PTS system mannose-specific EIIBCA component	manP	[G] Phosphotransferase system, fructose-specific IIC component	1263	+	GO:0016301,GO:0016021,GO:0005351,GO:0009401,GO:0008982,GO:0005886
Tu3298_2251	polysaccharide biosynthesis family protein		[R] Membrane protein involved in the export	1286	-
Tu3298_2288	glycosyl transferases group 1 family protein		[M] Glycosyltransferase	1300	+
Tu3298_2292	ABC transporter family protein		[P] ABC-type metal ion transport system, ATPase	1302	-
Tu3298_246	AMP-binding enzyme family protein		[IQ] Acyl-CoA synthetases (AMP-forming)/AMP-acid ligases II	197	+
Tu3298_253	linear amide C-N hydrolases, choloylglycine hydrolase family protein		[M] Penicillin V acylase and related amidases	200	-
Tu3298_257	amino acid permease family protein		[E] Amino acid transporters	202	+
Tu3298_262	phosphate acetyltransferase	pta	[C] Phosphotransacetylase	206	+	GO:0006086,GO:0008959
Tu3298_270	protein IolS	iolS	[C] Predicted oxidoreductases (related to aryl-alcohol dehydrogenases)	210	+	GO:0016491
Tu3298_300	NADH-Ubiquinone/plastoquinone (complex I), various chains family protein		[CP] Formate hydrogenlyase subunit 3/Multisubunit Na+/H+ antiporter,	229	+
Tu3298_321	ABC transporter family protein		[PH] ABC-type cobalamin/Fe3+-siderophores transport systems, ATPase components	242	+
Tu3298_403	7-cyano-7-deazaguanine reductase	queF	[R] Enzyme related to GTP cyclohydrolase I	296	-	GO:0033739
Tu3298_420	conserved hypothetical protein		[S] Uncharacterized conserved protein	305	-	GO:0008150,GO:0003674,GO:0005575
Tu3298_469	virulence-associated E family protein		[R] Predicted P-loop ATPase and inactivated derivatives	332	+
Tu3298_533	D-alanyl-lipoteichoic acid biosynthesis protein DltD	dltD	[M] Protein involved in D-alanine esterification of	374	+
Tu3298_563	conserved hypothetical protein		[S] Uncharacterized conserved protein	394	+	GO:0008150,GO:0003674,GO:0005575
Tu3298_736	conserved hypothetical protein		NA	482	+	GO:0008150,GO:0003674,GO:0005575
Tu3298_843	phosphopantothenoylcysteine decarboxylase / phosphopantothenate--cysteine ligase	coaBC	[H] Phosphopantothenoylcysteine synthetase/decarboxylase	539	+	GO:0004632,GO:0004633,GO:0015937,GO:0015939
Tu3298_85	quinolone resistance protein NorB	norB	[GEPR] Permeases of the major facilitator superfamily	112	+	GO:0046677,GO:0055085,GO:0016021,GO:0005886
Tu3298_864	ribonuclease III	rnc	[K] dsRNA-specific ribonuclease	544	+	GO:0004525,GO:0006396
